# Supplementary material for: An in-depth look at shallow-water walking: the mechanical determinants of the energy metabolic cost of shallow water walking in humans
Source: Pflugers Arch. 2025 Dec 12;478(1):7. doi: 10.1007/s00424-025-03130-3 (PMC12698785; doi:10.1007/s00424-025-03130-3)
Supplement: Supplementary file 2 — Supplementary Material 2 [file 424_2025_3130_MOESM2_ESM.xlsx]

## Sheet: Data
Subject	Stature (m)	Mass (kg)	Depth	Speed Condition	Cost (J/kg/m)	Pmet Net (J/kg/min)	Pmet Gross (J/kg/min)	HR (bpm)	RPE (6-20)	Speed Mean (m/s)	Stride Frequency (Hz)	Stride Length (m)	Duty Factor (%)	Drag Force Stride (N)	mV-GRF (N)	Total_External_Force (N)	W_Ext_Aqua (J/kg/m)	Eff+	C_Aqua (J/kg/m)	Cost Theoric/Cost Experimental
Sbj. 1	1.81	75	Hip	0.2				58	8	0.191464	0.334266	0.57321	76.0526	12.5577	422.625	435.183	0.215583	0.25	0.862334
Sbj. 1	1.81	75	Hip	0.4				63	10	0.394569	0.412263	0.957466	67.4207	35.2672	422.625	457.892	0.618913	0.25	2.47565
Sbj. 1	1.81	75	Hip	0.6				71	11	0.535788	0.495511	1.08224	63.8682	59.2637	422.625	481.889	0.996434	0.25	3.98574
Sbj. 1	1.81	75	Hip	0.8				89	14	0.716852	0.604266	1.1859	61.7606	103.589	422.625	526.214	1.63465	0.25	6.5386
Sbj. 1	1.81	75	Hip	Rest				58	7
Sbj. 1	1.81	75	Hip	SSS						0.527991	0.49946	1.05744	64.3801	57.8589	422.625	480.484	0.967587	0.25	3.87035
Sbj. 1	1.81	75	Knee	0.2				45	8	0.222542	0.351482	0.634316	70.7155	8.22529	648.27	656.495	0.231573	0.25	0.926294
Sbj. 1	1.81	75	Knee	0.4				62	9	0.370912	0.437079	0.848037	67.4922	18.3109	648.27	666.581	0.445796	0.25	1.78318
Sbj. 1	1.81	75	Knee	0.6				68	13	0.527927	0.504519	1.04714	63.8487	30.4325	648.27	678.702	0.712381	0.25	2.84952
Sbj. 1	1.81	75	Knee	0.8				71	15	0.64671	0.579533	1.11564	63.528	45.9391	648.27	694.209	0.945483	0.25	3.78193
Sbj. 1	1.81	75	Knee	Rest				57	6
Sbj. 1	1.81	75	Knee	SSS						0.589525	0.541752	1.08801	63.5583	37.0562	648.27	685.326	0.818264	0.25	3.27306
Sbj. 1	1.81	75	Umbilical	0.2	3.80638	45.6765		74	8	0.212036	0.292908	0.724289	71.3589	19.0093	349.125	368.134	0.325334	0.25	1.30133	0.341883
Sbj. 1	1.81	75	Umbilical	0.4	5.50215	132.052		84	12	0.525451	0.409834	1.28086	62.5683	89.3958	349.125	438.521	1.40879	0.25	5.63516	1.02417
Sbj. 1	1.81	75	Umbilical	0.6	10.05	361.801		117	12	0.719427	0.537511	1.33819	58.8401	145.465	349.125	494.59	2.21258	0.25	8.85032	0.880626
Sbj. 1	1.81	75	Umbilical	0.8	12.522	601.058		112	14	0.783969	0.551992	1.42208	59.7648	171.831	349.125	520.956	2.56739	0.25	10.2696	0.82012
Sbj. 1	1.81	75	Umbilical	Rest			48.9423
Sbj. 1	1.81	75	Umbilical	SSS											349.125
Sbj. 1	1.81	75	Xiphoid	0.2	4.28126	51.3752		72	9	0.213854	0.320887	0.668031	70.4413	20.7012	241.815	262.516	0.324748	0.25	1.29899	0.303413
Sbj. 1	1.81	75	Xiphoid	0.4	6.61433	158.744		89	10	0.445184	0.427234	1.04376	62.3213	73.894	241.815	315.709	1.10882	0.25	4.4353	0.670558
Sbj. 1	1.81	75	Xiphoid	0.6	13.5218	486.786		151	16	0.709613	0.708628	1.00669	31.218	126.421	241.815	368.236	2.07708	0.25	8.30832	0.614437
Sbj. 1	1.81	75	Xiphoid	0.8	13.0309	625.483		156	17	0.638546	0.770277	0.827473	32.7386	122.049	241.815	363.864	1.94058	0.25	7.76233	0.595686
Sbj. 1	1.81	75	Xiphoid	Rest			84.8167	52	7
Sbj. 1	1.81	75	Xiphoid	SSS											241.815
Sbj. 2	1.8	65	Hip	0.2	1.22638	14.7166		87	7	0.185364	0.27219	0.681221	73.0332	12.7254	366.275	379	0.270709	0.25	1.08284	0.882952
Sbj. 2	1.8	65	Hip	0.4	3.27491	78.5978		99	8	0.394585	0.380766	1.03802	66.9199	39.1189	366.275	405.394	0.772836	0.25	3.09135	0.943949
Sbj. 2	1.8	65	Hip	0.6	3.93705	141.734		106	12	0.613954	0.54522	1.12667	62.0737	80.0323	366.275	446.307	1.47542	0.25	5.90166	1.49901
Sbj. 2	1.8	65	Hip	0.8	5.63277	270.373		132	14	0.720355	0.590906	1.21947	60.0409	102.403	366.275	468.678	1.86851	0.25	7.47404	1.32688
Sbj. 2	1.8	65	Hip	Rest			102.253	97	6
Sbj. 2	1.8	65	Hip	SSS						0.50386	0.498597	1.01135	63.4817	56.8142	366.275	423.089	1.07738	0.25	4.30951
Sbj. 2	1.8	65	Knee	0.2	2.97714	35.7257		93	7	0.169702	0.258337	0.658172	74.7422	6.66926	561.834	568.503	0.199725	0.25	0.798901	0.268345
Sbj. 2	1.8	65	Knee	0.4	3.06014	73.4432		104	7	0.353947	0.495965	0.71441	66.6964	18.6797	561.834	580.514	0.470852	0.25	1.88341	0.615466
Sbj. 2	1.8	65	Knee	0.6	3.34204	120.313		109	10	0.540282	0.561784	0.964954	64.4586	36.0202	561.834	597.854	0.834697	0.25	3.33879	0.999028
Sbj. 2	1.8	65	Knee	0.8	3.94558	189.388		120	13	0.754314	0.681316	1.1105	63.0923	65.0985	561.834	626.933	1.34948	0.25	5.3979	1.36809
Sbj. 2	1.8	65	Knee	Rest			95.5507	103	6
Sbj. 2	1.8	65	Knee	SSS						0.569518	0.574479	0.993367	62.9246	39.026	561.834	600.86	0.915368	0.25	3.66147
Sbj. 2	1.8	65	Umbilical	0.2	3.41759	41.0111		70	6	0.19008	0.284864	0.667887	75.3016	15.5647	302.575	318.14	0.290312	0.25	1.16125	0.339785
Sbj. 2	1.8	65	Umbilical	0.4	4.20911	101.019		78	8	0.377818	0.418512	0.906264	65.6294	39.5887	302.575	342.164	0.741686	0.25	2.96674	0.70484
Sbj. 2	1.8	65	Umbilical	0.6	7.59363	273.371		103	13	0.664316	0.515574	1.29201	60.659	100.174	302.575	402.749	1.78847	0.25	7.15386	0.942087
Sbj. 2	1.8	65	Umbilical	0.8	10.646	511.008		140	16	0.781673	0.518304	1.51145	58.753	138.255	302.575	440.83	2.4444	0.25	9.77759	0.918428
Sbj. 2	1.8	65	Umbilical	Rest			77.2843	67	6
Sbj. 2	1.8	65	Umbilical	SSS						0.499216	0.428875	1.16372	62.5858	60.4314	302.575	363.006	1.13273	0.25	4.53093
Sbj. 2	1.8	65	Xiphoid	0.2	2.46745	29.6094		63	7	0.214416	0.314809	0.679836	69.3747	17.8655	209.573	227.438	0.330265	0.25	1.32106	0.535395
Sbj. 2	1.8	65	Xiphoid	0.4	4.8701	116.882		85	10	0.417949	0.362856	1.15228	64.1311	57.8901	209.573	267.463	1.01848	0.25	4.07393	0.836518
Sbj. 2	1.8	65	Xiphoid	0.6	8.41356	302.888		107	13	0.607436	0.426932	1.42334	59.088	106.969	209.573	316.542	1.85033	0.25	7.40133	0.87969
Sbj. 2	1.8	65	Xiphoid	0.8	12.2442	587.722		159	18	0.664746	0.523494	1.26969	55.5134	123.234	209.573	332.807	2.11208	0.25	8.44831	0.689984
Sbj. 2	1.8	65	Xiphoid	Rest			97.0624	78	6
Sbj. 2	1.8	65	Xiphoid	SSS						0.418235	0.385394	1.08715	66.6634	54.3853	209.573	263.958	0.940711	0.25	3.76284
Sbj. 3	1.75	68	Hip	0.2				76	7	0.196385	0.407349	0.482309	74.9851	14.0443	383.18	397.224	0.251235	0.25	1.00494
Sbj. 3	1.75	68	Hip	0.4				81	11	0.434174	0.459539	0.944209	64.0883	41.7407	383.18	424.921	0.794153	0.25	3.17661
Sbj. 3	1.75	68	Hip	0.6				92	13	0.608245	0.622503	0.978275	61.8273	75.3804	383.18	458.56	1.31874	0.25	5.27495
Sbj. 3	1.75	68	Hip	0.8				120	16	0.733421	0.598316	1.22675	60.9545	100.524	383.18	483.704	1.75375	0.25	7.01499
Sbj. 3	1.75	68	Hip	Rest				74	7
Sbj. 3	1.75	68	Hip	SSS						0.422147	0.486797	0.868609	66.0133	42.6882	383.18	425.868	0.775768	0.25	3.10307
Sbj. 3	1.75	68	Knee	0.2				84	7	0.201659	0.405967	0.496998	72.4542	7.26003	587.765	595.025	0.192416	0.25	0.769665
Sbj. 3	1.75	68	Knee	0.4				88	8	0.407107	0.495712	0.823284	64.2318	18.9373	587.765	606.702	0.516419	0.25	2.06568
Sbj. 3	1.75	68	Knee	0.6				92	13	0.600609	0.63441	0.94652	63.192	37.0849	587.765	624.85	0.836365	0.25	3.34546
Sbj. 3	1.75	68	Knee	0.8				104	15	0.71649	0.714523	1.0027	61.9171	50.2687	587.765	638.034	1.06895	0.25	4.27581
Sbj. 3	1.75	68	Knee	Rest				85	6
Sbj. 3	1.75	68	Knee	SSS						0.48851	0.530115	0.918599	62.3369	25.6739	587.765	613.439	0.67501	0.25	2.70004
Sbj. 3	1.75	68	Umbilical	0.2	1.12938	13.5525		73	7						316.54
Sbj. 3	1.75	68	Umbilical	0.4	3.40614	81.7474		82	7						316.54
Sbj. 3	1.75	68	Umbilical	0.6	6.33408	228.027		82	8	0.557727	0.49984	1.11672	59.3882	70.359	316.54	386.899	1.25888	0.25	5.03553	0.794989
Sbj. 3	1.75	68	Umbilical	0.8	7.70458	369.82		115	12	0.720494	0.645799	1.11457	60.4284	122.138	316.54	438.678	2.00941	0.25	8.03763	1.04323
Sbj. 3	1.75	68	Umbilical	Rest			76.4185	81	6
Sbj. 3	1.75	68	Umbilical	SSS						0.464717	0.420756	1.10635	62.4087	56.5306	316.54	373.071	1.02144	0.25	4.08577
Sbj. 3	1.75	68	Xiphoid	0.2	1.06911	12.8293		71	9	0.16971	0.302555	0.561169	69.3288	12.6732	219.246	231.919	0.231092	0.25	0.924369	0.864619
Sbj. 3	1.75	68	Xiphoid	0.4	3.57217	85.732		75	11	0.367937	0.509129	0.727868	62.5518	48.5999	219.246	267.845	0.799937	0.25	3.19975	0.895744
Sbj. 3	1.75	68	Xiphoid	0.6	7.91724	285.021		114	12	0.531008	0.529472	1.00369	58.895	93.2218	219.246	312.467	1.51401	0.25	6.05604	0.764918
Sbj. 3	1.75	68	Xiphoid	0.8	9.00935	432.449		150	15	0.612028	0.625783	0.978256	59.5845	124.082	219.246	343.328	1.95976	0.25	7.83906	0.870102
Sbj. 3	1.75	68	Xiphoid	Rest			80.0761	68	6
Sbj. 3	1.75	68	Xiphoid	SSS						0.343423	0.373306	0.922136	59.1381	38.0505	219.246	257.296	0.689162	0.25	2.75665
Sbj. 4	1.79	80	Hip	0.2	1.84226	22.1072		74	6	0.2159	0.392084	0.548386	75.5318	15.0198	450.8	465.82	0.237869	0.25	0.951475	0.51647
Sbj. 4	1.79	80	Hip	0.4	3.358	80.5919		78	9	0.373597	0.569645	0.65506	70.0067	36.137	450.8	486.937	0.541107	0.25	2.16443	0.64456
Sbj. 4	1.79	80	Hip	0.6	4.14065	149.063		98	11	0.587197	0.6837	0.858317	62.8484	82.3697	450.8	533.17	1.20886	0.25	4.83543	1.1678
Sbj. 4	1.79	80	Hip	0.8	5.75027	276.013		124	15	0.773279	0.759737	1.01741	61.7919	133.499	450.8	584.299	1.89309	0.25	7.57234	1.31687
Sbj. 4	1.79	80	Hip	Rest			104.07	72	7
Sbj. 4	1.79	80	Hip	SSS						0.709108	0.719779	0.987008	64.7963	107.648	450.8	558.448	1.52967	0.25	6.11868
Sbj. 4	1.79	80	Knee	0.2	1.97065	23.6478		73	6	0.198622	0.539787	0.368178	82.2104	12.2702	691.488	703.758	0.180416	0.25	0.721665	0.366207
Sbj. 4	1.79	80	Knee	0.4	2.2272	53.4528		77	7	0.382056	0.537034	0.709701	68.1976	25.1389	691.488	716.627	0.481619	0.25	1.92648	0.864976
Sbj. 4	1.79	80	Knee	0.6	3.31251	119.251		92	9	0.597115	0.658987	0.903707	65.4094	52.4304	691.488	743.918	0.907364	0.25	3.62946	1.09568
Sbj. 4	1.79	80	Knee	0.8	4.46139	214.147		102	11	0.737648	0.893688	0.826043	65.171	73.4934	691.488	764.981	1.15067	0.25	4.60268	1.03167
Sbj. 4	1.79	80	Knee	Rest			99.271	93	6
Sbj. 4	1.79	80	Knee	SSS						0.711119	0.683025	1.03585	62.2659	63.486	691.488	754.974	1.13849	0.25	4.55397
Sbj. 4	1.79	80	Umbilical	0.2	5.01311	60.1573		70	7	0.227763	0.343288	0.666461	77.8931	28.282	372.4	400.682	0.393897	0.25	1.57559	0.314293
Sbj. 4	1.79	80	Umbilical	0.4	5.43149	130.356		91	11	0.441547	0.427197	1.03391	69.4391	78.6891	372.4	451.089	1.10408	0.25	4.41634	0.8131
Sbj. 4	1.79	80	Umbilical	0.6	7.64345	275.164		102	11	0.682296	0.456732	1.49047	59.3974	146.452	372.4	518.852	2.1368	0.25	8.5472	1.11824
Sbj. 4	1.79	80	Umbilical	0.8	10.6623	511.792		139	15	0.857362	0.526984	1.62902	58.0983	217.82	372.4	590.22	3.07576	0.25	12.303	1.15388
Sbj. 4	1.79	80	Umbilical	Rest			103.474	74	7
Sbj. 4	1.79	80	Umbilical	SSS						0.581641	0.494037	1.17797	62.373	119.252	372.4	491.652	1.69813	0.25	6.79252
Sbj. 4	1.79	80	Xiphoid	0.2	3.80655	45.6786		74	9	0.160371	0.395797	0.409505	76.7803	22.957	257.936	280.893	0.305693	0.25	1.22277	0.321228
Sbj. 4	1.79	80	Xiphoid	0.4	6.10808	146.594		96	11	0.454103	0.498994	0.909917	58.9646	91.779	257.936	349.715	1.27963	0.25	5.1185	0.83799
Sbj. 4	1.79	80	Xiphoid	0.6	9.34578	336.448		98	15	0.583114	0.637741	0.913361	51.7435	153.327	257.936	411.263	2.10047	0.25	8.40188	0.899003
Sbj. 4	1.79	80	Xiphoid	0.8	11.0961	532.611		132	17	0.707234	0.700415	1.01125	41.5502	207.325	257.936	465.261	2.88761	0.25	11.5504	1.04095
Sbj. 4	1.79	80	Xiphoid	Rest			120.089	65	6
Sbj. 4	1.79	80	Xiphoid	SSS						0.582227	0.520493	1.11956	59.8461	146.024	257.936	403.96	1.98072	0.25	7.92289
Sbj. 5	1.75	75	Hip	0.2	1.45235	17.4282		81	7	0.199515	0.39181	0.508973	75.5931	12.9209	422.625	435.546	0.218233	0.25	0.87293	0.601047
Sbj. 5	1.75	75	Hip	0.4	2.91977	70.0746		91	7	0.444121	0.496573	0.893655	68.7872	45.682	422.625	468.307	0.74094	0.25	2.96376	1.01506
Sbj. 5	1.75	75	Hip	0.6	3.95191	142.269		100	11	0.598832	0.521126	1.14808	63.6993	71.0564	422.625	493.681	1.17604	0.25	4.70415	1.19035
Sbj. 5	1.75	75	Hip	0.8	5.53369	265.617		120	13	0.709107	0.649515	1.08981	64.169	109.008	422.625	531.633	1.66536	0.25	6.66144	1.2038
Sbj. 5	1.75	75	Hip	Rest			84.3746	90	6
Sbj. 5	1.75	75	Hip	SSS						0.445691	0.532023	0.838051	67.3737	41.9457	422.625	464.571	0.69406	0.25	2.77624
Sbj. 5	1.75	75	Knee	0.2	3.23174	38.7809		86	7	0.167473	0.510003	0.329014	81.0115	8.37087	648.27	656.641	0.139067	0.25	0.556267	0.172126
Sbj. 5	1.75	75	Knee	0.4	2.97615	71.4277		86	9	0.385103	0.587407	0.654783	70.6296	24.4302	648.27	672.7	0.457186	0.25	1.82874	0.614465
Sbj. 5	1.75	75	Knee	0.6	3.28907	118.407		93	11	0.521841	0.653209	0.79792	65.8499	35.8133	648.27	684.083	0.693866	0.25	2.77547	0.843844
Sbj. 5	1.75	75	Knee	0.8	4.20783	201.976		104	12	0.658232	0.788256	0.83587	64.8198	55.585	648.27	703.855	0.980537	0.25	3.92215	0.932107
Sbj. 5	1.75	75	Knee	Rest			81.4825	81	6
Sbj. 5	1.75	75	Knee	SSS						0.613729	0.7141	0.859664	65.4941	48.9405	648.27	697.211	0.889747	0.25	3.55899
Sbj. 5	1.75	75	Umbilical	0.2	1.62962	19.5555		80	7	0.214517	0.380343	0.563073	74.2911	17.2907	349.125	366.416	0.277244	0.25	1.10898	0.680512
Sbj. 5	1.75	75	Umbilical	0.4	4.32329	103.759		94	7	0.464312	0.469237	0.98912	61.3805	52.7382	349.125	401.863	0.887273	0.25	3.54909	0.820924
Sbj. 5	1.75	75	Umbilical	0.6	5.55099	199.836		108	7	0.579362	0.545431	1.0605	60.9424	84.2362	349.125	433.361	1.3254	0.25	5.30161	0.955074
Sbj. 5	1.75	75	Umbilical	0.8	9.31408	447.076		139	13	0.846339	0.649551	1.302	58.8733	155.445	349.125	504.57	2.34667	0.25	9.38669	1.0078
Sbj. 5	1.75	75	Umbilical	Rest			88.2728	84	6
Sbj. 5	1.75	75	Umbilical	SSS						0.425724	0.440651	0.966778	64.6071	51.2446	349.125	400.37	0.834174	0.25	3.33669
Sbj. 5	1.75	75	Xiphoid	0.2	1.86291	22.3549		88	7	0.188027	0.291375	0.644664	67.4689	17.9943	241.815	259.809	0.29911	0.25	1.19644	0.642242
Sbj. 5	1.75	75	Xiphoid	0.4	6.92352	166.165		107	9	0.5042	0.564183	0.896741	61.3442	83.9551	241.815	325.77	1.23442	0.25	4.93767	0.713173
Sbj. 5	1.75	75	Xiphoid	0.6	8.5623	308.243		107	11	0.542125	0.69644	0.783162	39.7747	88.2322	241.815	330.047	1.41837	0.25	5.6735	0.662614
Sbj. 5	1.75	75	Xiphoid	0.8	10.4202	500.17		136	15	0.599294	1.09289	0.547382	39.9946	131.239	241.815	373.054	1.92084	0.25	7.68337	0.737353
Sbj. 5	1.75	75	Xiphoid	Rest			92.6302	91	6
Sbj. 5	1.75	75	Xiphoid	SSS						0.349264	0.376327	0.931674	62.7433	41.9546	241.815	283.77	0.6703	0.25	2.6812
Sbj. 6	1.8	77	Knee	0.2				84	6	0.200789	0.289943	0.697606	74.0739	7.94074	665.557	673.498	0.211574	0.25	0.846296
Sbj. 6	1.8	77	Knee	0.4				86	6	0.425924	0.478246	0.89161	67.0629	25.414	665.557	690.971	0.556248	0.25	2.22499
Sbj. 6	1.8	77	Knee	0.6				96	6	0.553885	0.52515	1.05484	64.0145	40.0033	665.557	705.561	0.839152	0.25	3.35661
Sbj. 6	1.8	77	Knee	0.8				108	9	0.726907	0.524557	1.38765	62.0013	56.6699	665.557	722.227	1.20211	0.25	4.80843
Sbj. 6	1.8	77	Knee	Rest				78	6
Sbj. 6	1.8	77	Knee	SSS						0.650592	0.503418	1.29255	63.2452	48.2114	665.557	713.769	1.03385	0.25	4.13541
Sbj. 6	1.8	77	Umbilical	0.2	1.65567	19.8681		77	6	0.228007	0.22039	1.03432	73.4313	23.1285	358.435	381.564	0.392598	0.25	1.57039	0.94849
Sbj. 6	1.8	77	Umbilical	0.4	3.13035	75.1285		83	11	0.448214	0.365874	1.23354	63.6442	73.3981	358.435	431.833	1.15564	0.25	4.62257	1.47669
Sbj. 6	1.8	77	Umbilical	0.6	4.55317	163.914		103	11	0.624741	0.474293	1.32111	61.0528	130.244	358.435	488.679	1.94185	0.25	7.76739	1.70593
Sbj. 6	1.8	77	Umbilical	0.8	6.69545	321.382		122	12	0.81167	0.491152	1.65155	58.8379	207.505	358.435	565.94	3.04526	0.25	12.181	1.8193
Sbj. 6	1.8	77	Umbilical	Rest			60.0566	81	6
Sbj. 6	1.8	77	Umbilical	SSS						0.497572	0.395492	1.25892	63.7498	94.0589	358.435	452.494	1.42947	0.25	5.71788
Sbj. 6	1.8	77	Xiphoid	0.2	2.54377	30.5252		67	6						248.263
Sbj. 6	1.8	77	Xiphoid	0.4	4.74473	113.873		93	9	0.436462	0.294914	1.47593	63.3573	89.9238	248.263	338.187	1.34116	0.25	5.36463	1.13065
Sbj. 6	1.8	77	Xiphoid	0.6	10.1586	365.708		122	11	0.619269	0.495876	1.25083	58.9011	160.662	248.263	408.926	2.26985	0.25	9.07942	0.89377
Sbj. 6	1.8	77	Xiphoid	0.8	17.1178	821.657		144	12	0.641252	0.579709	1.11028	56.2079	184.695	248.263	432.958	2.58274	0.25	10.331	0.60352
Sbj. 6	1.8	77	Xiphoid	Rest			73.2434	69	7
Sbj. 6	1.8	77	Xiphoid	SSS						0.503293	0.309449	1.63223	62.4616	112.25	248.263	360.513	1.65604	0.25	6.62418
Sbj. 7	1.73	70.2	Hip	0.2	0.666762	8.00114		72	7	0.158858	0.341218	0.465226	75.8909	7.50944	395.577	403.086	0.151838	0.25	0.60735	0.910895
Sbj. 7	1.73	70.2	Hip	0.4	2.37609	57.0262		86	9	0.391962	0.473774	0.827856	64.3702	31.3172	395.577	426.894	0.619632	0.25	2.47853	1.04311
Sbj. 7	1.73	70.2	Hip	0.6	4.2646	153.526		100	11	0.590631	0.561865	1.05124	64.223	68.6409	395.577	464.218	1.19987	0.25	4.7995	1.12543
Sbj. 7	1.73	70.2	Hip	0.8	6.95244	333.717		131	13	0.743842	0.605019	1.22899	62.3026	111.082	395.577	506.659	1.87024	0.25	7.48097	1.07602
Sbj. 7	1.73	70.2	Hip	Rest			108.588	80	6
Sbj. 7	1.73	70.2	Hip	SSS						0.585521	0.545858	1.07294	61.4376	65.3666	395.577	460.944	1.19414	0.25	4.77658
Sbj. 7	1.73	70.2	Knee	0.2	2.84844	34.1813		73	7	0.186287	0.374239	0.497538	76.8345	7.63008	606.781	614.411	0.176607	0.25	0.706428	0.248005
Sbj. 7	1.73	70.2	Knee	0.4	2.95502	70.9205		86	7	0.387619	0.50241	0.772179	66.4289	19.431	606.781	626.212	0.49723	0.25	1.98892	0.673065
Sbj. 7	1.73	70.2	Knee	0.6	3.0714	110.571		92	9	0.570453	0.636794	0.897368	64.0118	34.1249	606.781	640.906	0.779675	0.25	3.1187	1.0154
Sbj. 7	1.73	70.2	Knee	0.8	4.57328	219.517		104	11	0.744522	0.662725	1.12335	61.5435	51.7299	606.781	658.511	1.15703	0.25	4.62812	1.01199
Sbj. 7	1.73	70.2	Knee	Rest			88.3588	78	6
Sbj. 7	1.73	70.2	Knee	SSS						0.740244	0.654244	1.13119	64.0537	55.7276	606.781	662.508	1.16383	0.25	4.65531
Sbj. 7	1.73	70.2	Umbilical	0.2	3.65225	43.827		78	7	0.214788	0.290103	0.740645	74.6385	21.9084	326.781	348.689	0.377197	0.25	1.50879	0.413112
Sbj. 7	1.73	70.2	Umbilical	0.4	6.47997	155.519		102	11	0.457626	0.359122	1.27555	66.4486	68.8105	326.781	395.591	1.17538	0.25	4.7015	0.725544
Sbj. 7	1.73	70.2	Umbilical	0.6	8.85606	318.818		124	11	0.667692	0.462934	1.44534	61.9034	134.085	326.781	460.866	2.19356	0.25	8.77423	0.990761
Sbj. 7	1.73	70.2	Umbilical	0.8	10.9359	524.922		146	15	0.848393	0.531259	1.59427	58.6733	183.172	326.781	509.953	2.97866	0.25	11.9146	1.0895
Sbj. 7	1.73	70.2	Umbilical	Rest			61.8517	71	6
Sbj. 7	1.73	70.2	Umbilical	SSS						0.46613	0.375837	1.23896	65.1871	72.5255	326.781	399.307	1.23803	0.25	4.95211
Sbj. 7	1.73	70.2	Xiphoid	0.2	2.31969	27.8363		65	7	0.208369	0.270603	0.767764	72.7066	21.5137	226.339	247.853	0.360948	0.25	1.44379	0.622407
Sbj. 7	1.73	70.2	Xiphoid	0.4	8.66313	207.915		115	9	0.444571	0.358477	1.24026	61.7019	85.9862	226.339	312.325	1.39624	0.25	5.58495	0.64468
Sbj. 7	1.73	70.2	Xiphoid	0.6	10.2662	369.584		104	15	0.54731	0.560066	0.979683	59.2819	155.41	226.339	381.749	2.36638	0.25	9.46552	0.922007
Sbj. 7	1.73	70.2	Xiphoid	0.8	12.1647	583.906		98	15	0.606959	0.553935	1.10459	40.2706	149.62	226.339	375.958	2.49454	0.25	9.97814	0.820253
Sbj. 7	1.73	70.2	Xiphoid	Rest			131.594	81	6
Sbj. 7	1.73	70.2	Xiphoid	SSS						0.430981	0.314712	1.37176	63.6529	76.0952	226.339	302.434	1.25403	0.25	5.01613
Sbj. 8	1.74	88	Hip	0.2	1.21418	14.5702		73	7	0.197631	0.349677	0.564798	75.8857	16.1265	495.88	512.006	0.234709	0.25	0.938836	0.773225
Sbj. 8	1.74	88	Hip	0.4	4.65032	111.608		83	9	0.393121	0.556133	0.70523	66.6398	42.1116	495.88	537.992	0.601792	0.25	2.40717	0.517635
Sbj. 8	1.74	88	Hip	0.6	5.14645	185.272		93	11	0.607523	0.631278	0.964564	61.8263	81.3023	495.88	577.182	1.14214	0.25	4.56858	0.887714
Sbj. 8	1.74	88	Hip	0.8	6.19938	297.57		114	15	0.744789	0.633762	1.17603	62.2416	118.888	495.88	614.768	1.61174	0.25	6.44698	1.03994
Sbj. 8	1.74	88	Hip	Rest			85.8298	78	6
Sbj. 8	1.74	88	Hip	SSS						0.567146	0.603161	0.939972	61.8455	67.7905	495.88	563.67	0.983972	0.25	3.93589
Sbj. 8	1.74	88	Knee	0.2	2.52534	30.304		71	7	0.207882	0.353424	0.59026	75.7037	11.0956	760.637	771.732	0.209119	0.25	0.836475	0.331233
Sbj. 8	1.74	88	Knee	0.4	2.48773	59.7056		83	8	0.401919	0.564623	0.711705	68.3851	25.8706	760.637	786.507	0.46462	0.25	1.85848	0.747057
Sbj. 8	1.74	88	Knee	0.6	3.18474	114.65		92	11	0.584908	0.662524	0.882853	64.2472	43.1553	760.637	803.792	0.760661	0.25	3.04264	0.955384
Sbj. 8	1.74	88	Knee	0.8	3.78564	181.711		103	14	0.779901	0.769737	1.01263	62.0497	70.9352	760.637	831.572	1.15531	0.25	4.62124	1.22073
Sbj. 8	1.74	88	Knee	Rest			83.0225	59	6
Sbj. 8	1.74	88	Knee	SSS						0.715109	0.677977	1.05626	63.4243	63.2283	760.637	823.865	1.05553	0.25	4.2221
Sbj. 9	1.86	96	Knee	0.2	2.77169	33.2603		70	7						829.786
Sbj. 9	1.86	96	Knee	0.4	3.31691	79.6059		78	9						829.786
Sbj. 9	1.86	96	Knee	0.6	3.60688	129.848		88							829.786
Sbj. 9	1.86	96	Knee	0.8	5.59797	268.702		114	13						829.786
Sbj. 9	1.86	96	Knee	Rest			89.56
Sbj. 9	1.86	96	Knee	SSS											829.786
Sbj. 9	1.86	96	Umbilical	0.2	1.75084	21.0101		71	7						446.88
Sbj. 9	1.86	96	Umbilical	0.4	4.75852	114.204		84	9						446.88
Sbj. 9	1.86	96	Umbilical	0.6	7.40608	266.619		115	13						446.88
Sbj. 9	1.86	96	Umbilical	0.8	7.977	382.896		169	19						446.88
Sbj. 9	1.86	96	Umbilical	Rest			73.7686
Sbj. 9	1.86	96	Umbilical	SSS											446.88
Sbj. 9	1.86	96	Xiphoid	0.2	3.15719	37.8863		67	7						309.523
Sbj. 9	1.86	96	Xiphoid	0.4	5.47703	131.449		87	11						309.523
Sbj. 9	1.86	96	Xiphoid	0.6	9.92906	357.446		132	15						309.523
Sbj. 9	1.86	96	Xiphoid	0.8	11.5077	552.368		150	19						309.523
Sbj. 9	1.86	96	Xiphoid	Rest			49.9322	58
Sbj. 9	1.86	96	Xiphoid	SSS											309.523

## Sheet: Legend
mV-GRF	mean vertical ground reaction force during stride cycle
